# Supplementary material for: Hemi-root replacement with diagonal resection of the aortic root preserving the ostium of the left coronary artery and sacrificing the right coronary artery for an infected pseudoaneurysm: a case report
Source: J Surg Case Rep. 2022 Apr 4;2022(4):rjac129. doi: 10.1093/jscr/rjac129 (PMC8978861; doi:10.1093/jscr/rjac129)
Supplement: Supplementary_Video_1_rjac129 [file supplementary_video_1_rjac129.zip]

Archive with 1 entries (1 files):
- suppl_data_rjac129.mp4
